# Supplementary material for: Adipocyte deletion of the oxygen-sensor PHD2 sustains elevated energy expenditure at thermoneutrality
Source: Nat Commun. 2024 Aug 29;15:7483. doi: 10.1038/s41467-024-51718-7 (PMC11362468; doi:10.1038/s41467-024-51718-7)
Supplement: Supplementary file 4 — Source Data [file 41467_2024_51718_MOESM4_ESM.xlsx]

## Sheet: fig1
energy expenditure
																body weights RT			body weigths TN
time	C TN							P2KOad TN
06:47	0.236469	0.203119	0.306885	0.15811	0.198196	0.0916428		0.309672	0.22272	0.254212	0.366339	0.354913	0.341396			C	KO		C	KO
07:02	0.191693	0.190531	0.228759	0.244876	0.176737	0.135722		0.320634	0.178176	0.253515	0.366339	0.375675	0.286587			26.8	26.9		26.3	27.8
07:17	0.148774	0.138742	0.185608	0.134561	0.232242	0.101443		0.223371	0.177247	0.299453	0.376604	0.39876	0.431645			23.3	27.9		23.4	29.4
07:32	0.14831	0.159272	0.174879	0.124296	0.275857	0.0916428		0.297549	0.146916	0.385522	0.311065	0.366107	0.420916			23.7	30.2		25.1	30.1
07:47	0.147845	0.146916	0.155742	0.124761	0.286819	0.0916428		0.264663	0.212687	0.423517	0.288677	0.345344	0.475028			29.9	28.05		29.3	28.2
08:02	0.181195	0.14622	0.14478	0.124528	0.16531	0.112637		0.242972	0.14831	0.399503	0.289374	0.289838	0.397366			28.3	27.1		25.8	26.1
08:17	0.159039	0.136651	0.144548	0.170001	0.176504	0.0907138		0.208693	0.148774	0.269587	0.355609	0.267915	0.344648			29.8	28.5		31.1	28.8
08:32	0.148774	0.203584	0.153419	0.136187	0.143387	0.0900171		0.198428	0.157646	0.236237	0.343951	0.44493	0.320634			31.8	29.4		32.4	29.7
08:47	0.213849	0.159039	0.22221	0.145987	0.154581	0.113334		0.221281	0.14831	0.215474	0.276786	0.476654	0.232707
09:02	0.148078	0.145987	0.279109	0.135955	0.21148	0.0897848		0.221048	0.149007	0.215474	0.287516	0.398528	0.400386			33.6	35.9		33.8	37.1
09:17	0.192157	0.136651	0.252773	0.135955	0.154581	0.0911783		0.197499	0.158343	0.213616	0.344648	0.265592	0.43211			28.7	31		30.3	30.8
09:32	0.169072	0.148542	0.22221	0.136419	0.179756	0.0904816		0.198196	0.213384	0.205209	0.344415	0.277483	0.465924			29.1	31.1		31.6	31.3
09:47	0.136419	0.192157	0.184447	0.169072	0.221281	0.102372		0.197267	0.177712	0.269587	0.289838	0.277251	0.299871			31.7	34.9		34.1	34.7
10:02	0.136187	0.190764	0.221281	0.147613	0.233404	0.124761		0.197731	0.157878	0.292904	0.300336	0.290071	0.255327			35.1	31.9		33.5	32.4
10:17	0.147381	0.147381	0.210319	0.124761	0.142458	0.0911783		0.232475	0.157878	0.434943	0.267218	0.433503	0.345112			30.9	29.1		31.7	31.6
10:32	0.146684	0.148078	0.207996	0.01119407*	0.108179	0.0902493		0.243669	0.156717	0.437033	0.344648	0.02703313*	0.333221			30.2	29.9			31
10:47	0.148774	0.135722	0.166239	0.320912	0.227597	0.169305		0.220584	0.146452	0.316221	0.353751	0.141993	0.230152			30.1	29			30.1
11:02	0.172324	0.125922	0.244133	0.344694	0.210087	0.270748		0.187002	0.179802	0.30433	0.352822	0.35259	0.385708
11:17	0.182357	0.214778	0.242043	0.324628	0.165775	0.25045		0.253934	0.191228	0.27307	0.398063	0.299407	0.265592
11:32	0.160201	0.194015	0.243436	0.259089	0.208461	0.20428		0.187931	0.222488	0.238327	0.443536	0.312459	0.264663
11:47	0.146684	0.147381	0.218494	0.304562	0.154348	0.216636		0.18584	0.177944	0.228294	0.300336	0.31153	0.255327
12:02	0.136884	0.136419	0.176272	0.239256	0.178362	0.194944		0.265128	0.180963	0.218494	0.290071	0.269308	0.267683			BAT mass
12:17	0.193086	0.135722	0.165542	0.23972	0.17813	0.117979		0.208693	0.222023	0.228062	0.342325	0.355145	0.364481			room temp			thermoneutral
12:32	0.181892	0.136419	0.184215	0.272838	0.233404	0.117747		0.19657	0.187977	0.227597	0.311065	0.277483	0.333221			C	KO		C	KO
12:47	0.147381	0.135955	0.230849	0.227597	0.244365	0.116586		0.176272	0.156252	0.226901	0.431413	0.267218	0.277251			0.2923	0.2419		0.108	0.202
13:02	0.147845	0.12569	0.233171	0.195409	0.165775	0.117979		0.17395	0.137348	0.217565	0.420451	0.369358	0.245759			0.264	0.211		0.1509	0.2788
13:17	0.146684	0.125922	0.18584	0.175111	0.131264	0.117282		0.174879	0.145523	0.350732	0.331828	0.464763	0.332989			0.3153	0.3035		0.1483	0.2626
13:32	0.137116	0.125457	0.166239	0.242043	0.156206	0.131031		0.263038	0.13549	0.490681	0.289142	0.399921	0.345577			0.1495	0.241		0.1917	0.24
13:47	0.146916	0.124761	0.165078	0.285426	0.197963	0.230617		0.230849	0.190299	0.416503	0.256489	0.378694	0.421613			0.2737	0.3742		0.1736	0.275
14:02	0.146916	0.124993	0.175111	0.308278	0.312459	0.230152		0.198196	0.234843	0.395973	0.256256	0.26745	0.277251			0.2979	0.3339		0.215	0.1973
14:17	0.135722	0.183286	0.162988	0.284032	0.154116	0.210087		0.187698	0.233217	0.4172	0.386869	0.277019	0.266057			0.2307	0.3092		0.24	0.2304
14:32	0.126154	0.235772	0.175111	0.175575	0.131264	0.21919		0.18584	0.149007	0.284497	0.310369	0.366339	0.26745			0.247	0.208
14:47	0.126154	0.223185	0.287052	0.162523	0.165078	0.218494		0.176969	0.145987	0.261876	0.310369	0.398528	0.332525				0.193
15:02	0.136884	0.190299	0.277948	0.152723	0.121927	0.106321		0.197499	0.137348	0.25254	0.300336	0.311994	0.267218				0.2341
15:17	0.136419	0.148078	0.206835	0.206371	0.266754	0.118444		0.176272	0.146452	0.229455	0.277019	0.278644	0.266289				0.2563
15:32	0.135955	0.13549	0.206138	0.262805	0.210319	0.0969846		0.307117	0.136187	0.228759	0.355842	0.267915	0.246688
15:47	0.204513	0.136187	0.155742	0.25254	0.132657	0.105856		0.305724	0.126154	0.230849	0.367036	0.279573	0.255792
16:02	0.180266	0.134793	0.155974	0.240185	0.210087	0.117282		0.231313	0.225507	0.233171	0.366804	0.3008	0.245527
16:17	0.137116	0.206371	0.155974	0.208693	0.210783	0.196802		0.186769	0.235772	0.330667	0.288909	0.265825	0.354913
16:32	0.135955	0.202887	0.165078	0.163452	0.152955	0.17813		0.175575	0.187977	0.284265	0.267683	0.235726	0.343254
16:47	0.127083	0.159039	0.274696	0.164149	0.118444	0.198196		0.17604	0.145058	0.240417	0.342093	0.222906	0.277019
17:02	0.159504	0.147149	0.276322	0.153419	0.143387	0.220816		0.17604	0.136884	0.242043	0.345577	0.367268	0.25556
17:17	0.190764	0.145291	0.309672	0.242043	0.19657	0.175343		0.295923	0.14622	0.351197	0.31153	0.278644	0.245527
17:32	0.169769	0.136884	0.296388	0.163684	0.221977	0.142225		0.231546	0.244644	0.361926	0.279341	0.266986	0.235029
17:47	0.148078	0.182124	0.208461	0.176737	0.177201	0.118908		0.209158	0.199171	0.28171	0.277019	0.265128	0.244133
18:02	0.180731	0.193086	0.18584	0.163684	0.142922	0.176504		0.220352	0.156252	0.27098	0.26745	0.245294	0.322724
18:17	0.192854	0.223649	0.223139	0.152955	0.132889	0.210319		0.230152	0.137813	0.240882	0.321795	0.353751	0.276322
18:32	0.202655	0.16884	0.222442	0.208693	0.154116	0.232475		0.19657	0.136651	0.231313	0.268379	0.367036	0.256489
18:47	0.203119	0.146916	0.288677	0.262805	0.199357	0.154581		0.18584	0.277994	0.251844	0.276322	0.342093	0.243436
19:02	0.169769	0.171395	0.233171	0.241346	0.130335	0.120766		0.242275	0.178408	0.274464	0.275857	0.289142	0.231778
19:17	0.193318	0.204513	0.243204	0.22783	0.117747	0.119373		0.29871	0.177015	0.294994	0.27609	0.254166	0.232242
19:32	0.226668	0.181892	0.222674	0.151329	0.221745	0.118211		0.308511	0.23554	0.417897	0.400386	0.220816	0.23201
19:47	0.247199	0.159272	0.220352	0.1406	0.232475	0.153884		0.274928	0.178176	0.349339	0.33415	0.211248	0.34279
20:02	0.201958	0.214081	0.31924	0.140135	0.245759	0.132193		0.317382	0.276833	0.382456	0.322956	0.313852	0.343254
20:17	0.200332	0.255838	0.344183	0.140832	0.177201	0.209854		0.359604	0.266103	0.438195	0.299175	0.364945	0.298478
20:32	0.192854	0.19146	0.353984	0.239953	0.141993	0.220584		0.415806	0.366617	0.500946	0.267683	0.376604	0.288445
20:47	0.215474	0.192854	0.364249	0.284961	0.121463	0.243204		0.349803	0.30224	0.458492	0.388727	0.377533	0.245294
21:02	0.225275	0.226204	0.331828	0.284961	0.155277	0.177666		0.232242	0.378044	0.45826	0.409722	0.268147	0.343719
21:17	0.180963	0.266103	0.243204	0.284265	0.144548	0.141529		0.297549	0.389005	0.317382	0.441446	0.266521	0.364945
21:32	0.18166	0.267729	0.233171	0.194712	0.234333	0.119605		0.374514	0.426304	0.385476	0.377533	0.302194	0.343486
21:47	0.171163	0.202655	0.265592	0.174414	0.23201	0.230384		0.439588	0.369869	0.429091	0.421845	0.333221	0.269773
22:02	0.193086	0.170466	0.299175	0.207532	0.156206	0.16531		0.451943	0.328576	0.440285	0.420916	0.266754	0.256953
22:17	0.180266	0.214545	0.287516	0.230384	0.15551	0.153187		0.52705	0.349571	0.503965	0.345344	0.290768	0.256256
22:32	0.159968	0.267496	0.265128	0.206835	0.290303	0.143154		0.352822	0.251379	0.384779	0.343951	0.388727	0.266521
22:47	0.178873	0.298059	0.220119	0.30944	0.209622	0.253702		0.408793	0.217565	0.297781	0.343719	0.389656	0.367036
23:02	0.225507	0.221791	0.254863	0.307814	0.230849	0.208229		0.330667	0.286587	0.286123	0.389424	0.366804	0.301033
23:17	0.2766	0.223881	0.287516	0.308743	0.277483	0.231313		0.366107	0.284265	0.319008	0.498345	0.356306	0.366804
23:32	0.298292	0.224346	0.298013	0.297317	0.299175	0.23201		0.408096	0.260947	0.4172	0.442607	0.444465	0.366571
23:47	0.334196	0.17957	0.232242	0.332292	0.290071	0.232475		0.397599	0.228759	0.493004	0.431413	0.47828	0.312227
00:02	0.323931	0.191693	0.253702	0.286123	0.267683	0.231313		0.365874	0.261412	0.438195	0.421613	0.453801	0.433968
00:17	0.378973	0.168143	0.308278	0.297549	0.311762	0.231778		0.342557	0.283568	0.450085	0.355145	0.444465	0.421845
00:32	0.391328	0.20428	0.288909	0.263734	0.232475	0.230617		0.343254	0.448227	0.340003	0.419755	0.465924	0.377998
00:47	0.42491	0.297827	0.187698	0.209158	0.280038	0.244365		0.364713	0.428858	0.274696	0.465924	0.464531	0.443769
01:02	0.416039	0.298292	0.21148	0.206138	0.221977	0.231313		0.408096	0.375211	0.320401	0.475957	0.476189	0.399224
01:17	0.373353	0.373631	0.232707	0.24274	0.289606	0.1406		0.343254	0.349571	0.490681	0.342557	0.367268	0.467318
01:32	0.350035	0.420497	0.230849	0.273535	0.301497	0.11705		0.275857	0.283103	0.438891	0.39876	0.410186	0.399224
01:47	0.229455	0.411858	0.344415	0.252773	0.255792	0.176272		0.265128	0.242043	0.297317	0.432342	0.421613	0.39876
02:02	0.208229	0.390631	0.377069	0.241114	0.277483	0.2073		0.333221	0.297549	0.29662	0.431645	0.464995	0.445162
02:17	0.275625	0.381992	0.354216	0.252308	0.312227	0.196338		0.299639	0.332292	0.273303	0.354448	0.400618	0.489009
02:32	0.23201	0.361462	0.333686	0.263734	0.302891	0.186537		0.386869	0.218726	0.274928	0.34279	0.344183	0.422774
02:47	0.196802	0.338145	0.241811	0.193318	0.334615	0.117282		0.331828	0.205442	0.396437	0.422309	0.332525	0.442607
03:02	0.219655	0.338841	0.24274	0.172324	0.313388	0.139903		0.287284	0.262805	0.429091	0.454266	0.313156	0.344183
03:17	0.198196	0.306188	0.243204	0.162059	0.277715	0.117747		0.276786	0.242043	0.441446	0.398992	0.399689	0.467318
03:32	0.221513	0.231081	0.23201	0.207532	0.367733	0.11705		0.386869	0.205442	0.36123	0.343254	0.422542	0.456588
03:47	0.340699	0.231546	0.207764	0.240417	0.301265	0.164613		0.397831	0.330667	0.284265	0.43211	0.432807	0.343719
04:02	0.364017	0.261876	0.287516	0.22992	0.165775	0.117282		0.442375	0.372656	0.285194	0.409954	0.312459	0.444465
04:17	0.396437	0.307582	0.233171	0.216636	0.246223	0.117515		0.408561	0.375211	0.263502	0.463834	0.389192	0.455195
04:32	0.374282	0.273767	0.222674	0.162755	0.26745	0.115192		0.29871	0.218261	0.252773	0.454034	0.433039	0.455195
04:47	0.364945	0.208925	0.241811	0.151561	0.31153	0.174182		0.276554	0.206603	0.396902	0.375907	0.455195	0.456124
05:02	0.352822	0.196105	0.288909	0.150865	0.333686	0.138509		0.354448	0.230849	0.363784	0.36541	0.400153	0.433271
05:17	0.286587	0.261876	0.310369	0.161362	0.221745	0.105624		0.308975	0.228759	0.427929	0.320866	0.410651	0.389656
05:32	0.232707	0.351893	0.300568	0.174646	0.177201	0.105624		0.320866	0.186073	0.329505	0.331596	0.377998	0.355842
05:47	0.176737	0.353287	0.298246	0.205209	0.244133	0.116818		0.311994	0.219887	0.295923	0.474796	0.355145	0.355145
06:02	0.175343	0.395276	0.22221	0.173717	0.287981	0.174414		0.320866	0.196105	0.275857	0.454034	0.278644	0.344415
06:17	0.222906	0.286587	0.220816	0.150865	0.222442	0.116121		0.278412	0.194712	0.31924	0.377069	0.269076	0.291929
06:32	0.276554	0.233171	0.265128	0.141064	0.176969	0.104927		0.322724	0.263734	0.374978	0.333221	0.291	0.291697
06:47	0.353751	0.209622	0.297317	0.230384	0.177898	0.105392		0.355609	0.351197	0.319705	0.311298	0.289374	0.312459
TD-NMR	fat mass				lean mass
rt	rt	tn	tn		rt	rt	tn	tn
C	KO	C	KO		C	KO	C	KO
5.497	5.084	6.047	7.948		21.511	18.979	21.219	18.969
4.218	3.553	6.457	6.39		21.225	19.958	20.791	19.517
3.312	2.695	6.401	5.883		19.851	20.5	19.757	19.544
2.792	3.12	3.954	5.755		16.157	19.557	17.189	18.652
1.628	4.693	4.107	5.244		16.089	17.051	15.43	17.858
1.801	3.454	2.859	5.529		18.062	16.175	16.547	18.106
2.851	2.589	3.864	4.159		18.846	16.485	19.759	20.669
1.618	3.2	3.641	4.737		19.976	15.506	20.083	19.799
	2.761	3.688	6.269			17.66	17.741	21.644
		3.837	3.337				19.537	18.906
		8.162	3.041					18.79
		7.511	8.751					20.28
		6.209	6.099
			6.894
			8.836
RER
Light					dark
C RT	KO RT	C TN	KO TN		C RT	KO RT	C TN	KO TN
0.95	0.92	0.89	0.94		0.98	0.88	0.94	0.95
0.94	0.88	1	0.92		0.99	0.95	1	0.94
0.97	0.9	0.97	0.94		0.99	0.93	0.98	0.95
0.96	0.88	1	0.88		0.99	0.93	1	0.89
0.97	0.9	0.96	0.93		0.99	0.92	0.9	0.92
		0.88	0.97				0.89	0.9
		0.87	0.84				0.86	0.88
		1	0.87				0.96	0.87
		0.91	0.94				0.94	0.9
		1	0.95				1	0.93
		0.96	0.95				1	0.93
activity
C RT	KO RT	C TN	KO TN		C RT	KO RT	C TN	KO TN
696	829	309	811		1126	1093	583	872
864	834	369	420		1910	862	1035	380
430	660	214	432		2737	870	942	430
925	585	587	350		3053	800	1065	410
491	390	442	635		1290	2107	790	811
		394.898	231.837				619.396	317.646
		271.714	484.184				422.125	661.729
		466.02	365.143				672.167	517.771
		266.327	396.429				1666.94	1485.56
		379.49	443.469				1348.58	1706.54
		535.694	595.612				925.875	906.271
food intake
C	KO		C	KO
3.435	5.55		3.96	3.46
6.09	3.91		2.42	2.92
5.765	2.655		4.56	4.36
5.232	5.445		3.62	3.6
4.7	3.1		3.52	4.58
4.65	2.92		2.33	5.78
5			2.74	3.72
			3.96	4.9
			2.42	4.46
			4.56	3.7
				4.6
				3.46
				4.38
				3.6

## Sheet: fig2
EE
	C	C	C	C	C	C	P2KOad	P2KOad	P2KOad	P2KOad	P2KOad	P2KOad	C TN	C TN	C TN	C TN	C TN	C TN	P2KOad TN	P2KOad TN	P2KOad TN	P2KOad TN	P2KOad TN	P2KOad TN
06:52:00	0.236561	0.373452	0.624627	0.457117	0.58647	0.41556	0.375626	0.362422	0.408052	0.526684	0.521427	0.480237	0.208442	0.265624	0.183881	0.197388	0.235781	0.343104	0.237818	0.374028	0.261235	0.294941	0.349388	0.306365
07:07:00	0.211694	0.348153	0.705932	0.456002	0.542684	0.425894	0.307288	0.502985	0.317656	0.497674	0.530167	0.56558	0.254229	0.205098	0.148243	0.196148	0.186796	0.296806	0.200081	0.40863	0.299808	0.273729	0.337363	0.284973
07:22:00	0.326526	0.333883	0.592598	0.454665	0.524246	0.597027	0.306424	0.475742	0.282191	0.456441	0.5304	0.596581	0.304615	0.230186	0.148243	0.220641	0.174549	0.224155	0.189731	0.446786	0.231022	0.294504	0.327958	0.296599
07:37:00	0.303818	0.31312	0.52073	0.498897	0.459124	0.508339	0.294963	0.453467	0.282623	0.454351	0.465646	0.619254	0.180636	0.252975	0.148243	0.183488	0.184729	0.214596	0.188477	0.436436	0.240536	0.249025	0.257993	0.285387
07:52:00	0.279383	0.279167	0.520962	0.456671	0.424779	0.476669	0.293667	0.46428	0.280895	0.434779	0.435011	0.607806	0.180427	0.264997	0.137528	0.171862	0.222088	0.210875	0.174783	0.397236	0.226842	0.270455	0.236782	0.354111
08:07:00	0.209318	0.254084	0.520962	0.626243	0.433775	0.412439	0.282853	0.430328	0.325446	0.414278	0.435708	0.575691	0.168614	0.240536	0.148243	0.171449	0.233714	0.17827	0.173738	0.326569	0.203425	0.27111	0.191303	0.331271
08:22:00	0.20759	0.231593	0.49721	0.573015	0.45957	0.400545	0.282421	0.42968	0.347937	0.420929	0.441197	0.51146	0.131086	0.179591	0.148461	0.184109	0.173309	0.25924	0.16318	0.314547	0.26228	0.270018	0.202236	0.329204
08:37:00	0.204998	0.253652	0.46704	0.6368	0.511683	0.358542	0.30556	0.327822	0.372804	0.412188	0.402751	0.500904	0.131713	0.17771	0.148243	0.208808	0.160443	0.260067	0.161299	0.278691	0.261653	0.236782	0.188683	0.282079
08:52:00	0.204134	0.298635	0.448861	0.575245	0.457563	0.391326	0.294099	0.384697	0.384481	0.431527	0.432689	0.477338	0.141645	0.177292	0.149553	0.207774	0.186176	0.27066	0.161717	0.278273	0.199663	0.225412	0.178405	0.399995
09:07:00	0.182507	0.228137	0.497674	0.488341	0.455779	0.410209	0.282853	0.314632	0.341011	0.429437	0.508273		0.118437	0.154921	0.13862	0.204261	0.25552	0.199869	0.151158	0.252975	0.188686	0.225194	0.224758	0.412242
09:22:00	0.273768	0.216892	0.458531	0.508785	0.445446	0.484327	0.283069	0.3142	0.292573	0.409866	0.50897	0.467674	0.263743	0.154084	0.138402	0.221468	0.197182	0.185969	0.151158	0.252348	0.176665	0.212515	0.25712	0.482619
09:37:00	0.195049	0.217324	0.486843	0.454888	0.436227	0.37854	0.271824	0.303386	0.292789	0.41791	0.516549	0.467897	0.16736	0.154502	0.162014	0.268179	0.158996	0.175376	0.150322	0.350403	0.176665	0.25712	0.210768	0.401236
09:52:00	0.195481	0.298635	0.498371	0.431545	0.424333	0.368206	0.260578	0.339283	0.259484	0.409401	0.476013	0.456002	0.154502	0.153666	0.184317	0.278359	0.158169	0.17579	0.149695	0.433928	0.238027	0.212515	0.223884	0.320265
10:07:00	0.296259	0.251924	0.501158	0.440541	0.42411	0.355643	0.292587	0.407405	0.303818	0.401125	0.435243	0.490124	0.128369	0.153248	0.147807	0.232681	0.14799	0.233921	0.149695	0.376119	0.187641	0.20311	0.187592	0.330445
10:22:00	0.317886	0.341457	0.47787	0.450205	0.491462	0.398761	0.292587	0.417786	0.305114	0.546867	0.433385	0.563351	0.113212	0.215656	0.148461	0.194701	0.147163	0.184729	0.14865	0.362843	0.175829	0.200926	0.166381	0.318612
10:37:00	0.43315	0.322638	0.476709	0.419874	0.513467	0.471764	0.306856	0.428168	0.314416	0.507492	0.451099	0.564465	0.127533	0.236564	0.137092	0.160443	0.135537	0.174756	0.148023	0.2789	0.175411	0.222793	0.190648	0.282079
10:52:00	0.453481	0.331939	0.480425	0.493769	0.455556	0.526553	0.316806	0.429248	0.288253	0.510743	0.484521	0.585578	0.128578	0.201753	0.151081	0.161063	0.13471	0.171862	0.14865	0.253393	0.260398	0.126814		0.378603
11:07:00	0.464078	0.341673	0.551597	0.452658	0.435558	0.410878	0.384063	0.393135	0.449579	0.459608	0.484056	0.564242	0.165897	0.151576	0.20531	0.159616	0.136363	0.171862	0.174574	0.23949	0.27451	0.138183	0.208148	0.294532
11:22:00	0.406771	0.374762	0.655958	0.449314	0.423664	0.376756	0.427966	0.381673	0.436605	0.430598	0.475316	0.510345	0.225379	0.129414	0.215588	0.14737	0.135743	0.171862	0.185133	0.228723	0.204261	0.244004	0.186282	0.294119
11:37:00	0.406987	0.474244	0.563125	0.416529	0.456894	0.354528	0.382983	0.405245	0.424496	0.420232	0.423251	0.500681	0.139763	0.129205	0.182789	0.169795	0.13409	0.162096	0.207922	0.310784	0.202589	0.20924	0.175567	0.296599
11:52:00	0.4178	0.395957	0.564286	0.44753		0.396977	0.371954	0.403949	0.380594	0.387042	0.411956	0.489009	0.128996	0.128787	0.14868	0.167315	0.169589	0.198835	0.172066	0.397863	0.177083	0.19787	0.174039	0.401856
12:07:00	0.373682	0.352919	0.534348	0.415192	0.283532	0.224284	0.362436	0.534346	0.470342	0.441429	0.473458	0.293419	0.139554	0.153039	0.135782	0.157756	0.182662	0.171862	0.149904	0.348731	0.173738	0.197215	0.231979	0.319439
12:22:00	0.46343	0.373682	0.472614	0.479199	0.35765	0.458086	0.338433	0.555109	0.550573	0.407543	0.451564	0.378763	0.100981	0.20029	0.136218	0.230407	0.156309	0.160029	0.148441	0.327196	0.175201	0.177314	0.255592	0.306985
12:37:00	0.429694	0.373898	0.478567	0.473325	0.380101	0.504325	0.36114	0.449795	0.514676	0.425953	0.428276	0.389319	0.136628	0.174365	0.136873	0.240379	0.145303	0.160029	0.157536	0.278482	0.188895	0.18781	0.186937	0.271073
12:52:00	0.395957	0.486785	0.470523	0.440541	0.389988	0.504994	0.373034	0.533698	0.48202	0.398338	0.401589	0.422995	0.114884	0.138718	0.135345	0.204467	0.145096	0.234127	0.147396	0.291131	0.174992	0.175786	0.186064	0.271073
13:07:00	0.360492	0.496087	0.469594	0.431099	0.401882	0.422772	0.394013	0.487419	0.367404	0.461466	0.520413	0.444554	0.17562	0.127742	0.124412	0.180595	0.194288	0.195321	0.136628	0.264997	0.162553	0.175349	0.164416	0.258207
13:22:00	0.397901	0.421256	0.540534	0.430653	0.488118	0.413331	0.383847	0.473366	0.298203	0.508421	0.600557	0.454665	0.254648	0.127115	0.115226	0.146336	0.196355		0.137046	0.264997	0.151367	0.231761	0.154574	0.248027
13:37:00	0.37433	0.398333	0.581071	0.452435	0.523131	0.434889	0.371306	0.371076	0.320694	0.488849	0.526219	0.454442	0.15722	0.126697	0.152173	0.157342	0.171656	0.121017	0.136628	0.229141	0.151158	0.188465	0.155229	0.146749
13:52:00	0.384063	0.385791	0.552526	0.538224	0.501796	0.422772	0.384279	0.358102	0.273984	0.512369	0.499532	0.453327	0.190986	0.137255	0.160704	0.298717	0.169589	0.206534	0.146978	0.227051	0.211685	0.175786	0.164416	0.304298
14:07:00	0.406987	0.37433	0.56266	0.476892	0.469457	0.423887	0.383847	0.355294	0.330859	0.463091	0.467736	0.52856	0.193912		0.147807	0.286058	0.168762	0.193668	0.138091	0.215447	0.247959	0.175567	0.162888	0.291225
14:22:00	0.46343	0.441803	0.510596	0.456894	0.435781	0.412439	0.417584	0.335827	0.330427	0.430366	0.448861	0.443216	0.118228	0.126279	0.137092	0.194288	0.228547	0.172482	0.137255	0.228514	0.199663	0.165071	0.153919	0.292259
14:37:00	0.48441	0.485058	0.46913	0.477338	0.424333	0.412439		0.493913	0.330859	0.420929	0.436172	0.433552	0.131922	0.177083	0.136218	0.196562	0.181628	0.219401	0.136628	0.384796	0.188268	0.164852	0.153264	0.27004
14:52:00		0.462782	0.46913	0.498451	0.457117	0.413777	0.293235	0.434229	0.373034	0.40824	0.445378	0.546997	0.180845	0.211685	0.135345	0.159823	0.158376	0.183282	0.137046	0.373192	0.161717	0.164416	0.153046	0.24596
15:07:00	0.405907	0.330427	0.459228	0.456448	0.480906	0.584463	0.395309	0.286309	0.440507	0.390062	0.519336	0.59279	0.130668	0.212939	0.125067	0.169589	0.143236	0.169382		0.303152	0.161299	0.164416	0.244004	0.235574
15:22:00	0.483114	0.48333	0.455744	0.456225	0.426563	0.532127	0.383631	0.353135	0.305128	0.416981	0.518872	0.573907	0.215656	0.189104	0.137965	0.146956	0.251592	0.157342	0.149277	0.289249	0.135165	0.26587	0.176659	0.234954
15:37:00	0.425374	0.47338	0.474387	0.583572	0.425225	0.510345	0.37325	0.410658	0.404611	0.427811	0.458763	0.58647	0.165479	0.175201	0.13731	0.182455	0.181215	0.169589	0.326676	0.320925	0.170812	0.280951	0.164852	0.246787
15:52:00	0.415856	0.419744	0.48545	0.500904	0.531012	0.498897	0.36114	0.398981	0.449593			0.563351	0.14269	0.139345	0.136655	0.168555	0.169382	0.170415	0.399224	0.310784	0.1959	0.201581	0.154793	0.246787
16:07:00	0.449377	0.37433	0.344036	0.480237	0.511014	0.477338	0.371522	0.434877	0.381255	0.419768	0.474619	0.491239	0.141854	0.164225	0.173384	0.157549	0.145303	0.158169	0.379361	0.262489	0.172902	0.190867	0.153046	0.234334
16:22:00	0.41564	0.394445	0.468665	0.468343	0.469234	0.435335	0.381903	0.433366	0.349679	0.534031	0.423484	0.477784	0.129414	0.234265	0.162451	0.145096	0.194081	0.265906	0.413127	0.262071	0.294582	0.177095	0.152391	0.234334
16:37:00	0.480724	0.435525	0.498371	0.511906	0.426563	0.435558	0.46104	0.324812	0.560077	0.555925	0.436172	0.478007	0.15513	0.212103	0.137092	0.232267	0.257587	0.267559	0.405286	0.287368	0.306604	0.201363	0.233289	0.25738
16:52:00	0.469262	0.47878	0.488005	0.458232	0.586024	0.435558	0.424496	0.37109	0.547967	0.531096	0.41544	0.468343	0.180636	0.154712	0.136437	0.313651	0.25614	0.318405	0.298554	0.455672	0.251094	0.177969	0.233507	0.232681
17:07:00	0.366324	0.46883	0.453189	0.605799	0.490347	0.425894	0.516836	0.325244	0.453899	0.498371	0.475316	0.477561	0.226006	0.154084	0.136	0.313651	0.172896	0.248854	0.238863	0.409257	0.215447	0.177095	0.186937	0.233507
17:22:00	0.311824	0.451739	0.461001	0.572569	0.511683	0.468565	0.493913	0.324164	0.430112	0.444449	0.496513	0.46812	0.240745	0.153039	0.136655	0.267559	0.158582	0.212529	0.225588	0.387304	0.200708	0.177314	0.289483	0.235161
17:37:00	0.253436	0.441141	0.419535	0.502241	0.460907	0.542907	0.450011	0.312702	0.41865	0.43385	0.514312	0.467674	0.156175	0.152621	0.151954	0.183902	0.157549	0.201316	0.17771	0.328241	0.201126	0.165944	0.247934	0.341244
17:52:00	0.261442	0.337123	0.439571	0.554132	0.446338	0.531458	0.426872	0.321788	0.488499	0.421393	0.484606	0.468343	0.156175	0.141018	0.184972	0.182042	0.158582	0.18969	0.238654	0.303988	0.249631	0.232853	0.246624	0.400202
18:07:00	0.26317	0.347937	0.483127	0.554355	0.445446	0.447898	0.391191	0.311838	0.443085	0.431063	0.482515	0.457563	0.114257	0.140182	0.147588	0.170415	0.291639	0.187623	0.287577	0.29134	0.372565	0.25581	0.202891	0.424695
18:22:00	0.36654	0.311392	0.472993	0.533242	0.444554	0.435558	0.422984	0.312702	0.42081	0.559788	0.481819	0.477338	0.129414	0.1406	0.148898	0.221674	0.294946	0.306365	0.311203	0.303152	0.3365	0.315934	0.191085	0.424488
18:37:00	0.303602	0.310744	0.528541	0.534357	0.553686	0.458232	0.411522	0.46019	0.42081	0.560021	0.52282	0.529229	0.151785	0.139973	0.161796	0.338764	0.208808	0.329618	0.287577	0.481596	0.326151	0.248589	0.179934	0.354111
18:52:00	0.280247	0.427088	0.518175	0.512575	0.533242	0.467674	0.42644	0.370658	0.398535	0.503628	0.542392	0.562013	0.127742	0.236982	0.149771	0.386922	0.195942	0.344965	0.203007	0.4356	0.266669	0.226286	0.179279	0.308432
19:07:00	0.267058	0.327606	0.579909	0.587139	0.55547	0.532127	0.38081	0.32546	0.363718	0.657964	0.668415	0.50135	0.152412	0.334619	0.239419	0.386509	0.185142	0.287454	0.177501	0.376746	0.255902	0.216662	0.316152	0.295566
19:22:00	0.254084	0.293437	0.552061	0.704598	0.492577	0.55324	0.369564	0.324596	0.398967	0.573723	0.587109	0.58647	0.201753	0.226633	0.240293	0.293086	0.279806	0.346618	0.176038	0.365142	0.315174	0.228251	0.34042	0.296599
19:37:00	0.312904	0.281327	0.622072	0.671814	0.553909	0.523577	0.367188	0.31335	0.397671	0.581767	0.608771	0.596358	0.290504	0.201962	0.250789	0.248027	0.340831	0.334372	0.176456	0.389185	0.326987	0.373437	0.40842	0.331685
19:52:00	0.323286	0.31528	0.57442	0.610036	0.587808	0.522017	0.412602	0.494359	0.549911	0.556706	0.614113	0.513467	0.26855	0.239281	0.251444	0.319645	0.364083	0.439215	0.262907	0.411766	0.432883	0.395522	0.386117	0.426348
20:07:00	0.234185	0.373668	0.585483	0.629588	0.577028	0.511237	0.35551	0.485058	0.538882	0.702998	0.604443	0.597918	0.169032	0.263534	0.192849	0.377156	0.366564	0.451255	0.36943	0.339844	0.468112	0.419353	0.397268	0.447534
20:22:00	0.280247	0.30425	0.694172	0.609813	0.545805	0.50135	0.343401	0.529392	0.46644	0.609468	0.603746	0.587362	0.129205	0.310575	0.182789	0.434047	0.285593	0.38129	0.357617	0.339008	0.468321	0.363377	0.332325	0.483446
20:37:00	0.257324	0.339067	0.553687	0.599479	0.462022	0.478453	0.400277	0.439427	0.454547	0.600495	0.602817	0.607137	0.275556	0.312039	0.238328	0.412655	0.413069	0.369044	0.323224	0.338381	0.45609	0.464613	0.38699	0.520805
20:52:00	0.235697	0.4087	0.563821	0.546028	0.535917	0.491016	0.389031	0.338649	0.364582	0.567305	0.5581	0.555916	0.263743	0.335664	0.226958	0.401236	0.379223	0.416582	0.395563	0.340681	0.363052	0.465705	0.39705	0.438181
21:07:00	0.303602	0.306842	0.514776	0.639698	0.534803	0.56558	0.443315	0.392717	0.387073	0.538064	0.573344	0.567141	0.217746	0.360961	0.182134	0.401856	0.368631	0.391676	0.395772	0.505013	0.445949	0.476856	0.421318	0.46996
21:22:00	0.267706	0.36523	0.564286	0.575914	0.535472	0.534134	0.455425	0.41564	0.550991	0.558332	0.594541	0.610259	0.290713	0.337963	0.172511	0.400822	0.403509	0.347652	0.373401	0.519334	0.456508	0.412131	0.409511	0.437561
21:37:00	0.334531	0.341659	0.588038	0.597472	0.504694	0.512129	0.446771	0.392933	0.539098	0.557868	0.634149	0.598141	0.279527	0.35103	0.252099	0.387956	0.380464	0.380257	0.433301	0.472292	0.44574	0.367962	0.33298	0.459367
21:52:00	0.333235	0.411508	0.577439	0.650255	0.53458	0.512129	0.459961	0.394229	0.409996	0.534812	0.63531	0.492577	0.267087	0.339008	0.237673	0.376123	0.345585	0.438801	0.468321	0.448249	0.340681	0.333635	0.320082	0.44712
22:07:00	0.26533	0.421242	0.56777	0.57636	0.533688	0.545359	0.505591	0.313782	0.409996	0.609003	0.612022	0.512129	0.32845	0.290922	0.161578	0.37695	0.308639	0.416789	0.503968	0.556862	0.411139	0.333198	0.275258	0.482826
22:22:00	0.343833	0.409132	0.538296	0.545136	0.483135	0.554132	0.528082	0.314646	0.504281	0.610861	0.580923	0.599256	0.303779	0.302943	0.19525	0.434667	0.238882	0.345378	0.504177	0.594181	0.420025	0.388955	0.331015	0.434047
22:37:00	0.312256	0.408052	0.51617	0.502464	0.576806	0.478676	0.509263	0.483114	0.467736	0.590825	0.603049	0.621261	0.269596	0.315801	0.260849	0.422628	0.226429	0.334165	0.50355	0.532819	0.445113	0.498941	0.319427	0.445053
22:52:00	0.336691	0.42189	0.518028	0.650924	0.60959	0.490347	0.46644	0.487649	0.477902	0.63113	0.572647	0.576583	0.244716	0.326987	0.228268	0.389403	0.225395	0.31236	0.457553	0.508566	0.470411	0.466797	0.307839	0.408108
23:07:00	0.337339	0.444381	0.517331	0.565803	0.536363	0.469457	0.397023	0.560091	0.397887	0.568234	0.606069	0.513021	0.246806	0.372983	0.226085	0.332512	0.215216	0.335819	0.351239	0.568257	0.39849	0.489099	0.274166	0.362636
23:22:00	0.340795	0.455195	0.505803	0.55547	0.515028	0.56558	0.375396	0.561387	0.421026	0.503713	0.625176	0.514359	0.269177	0.36138	0.217116	0.248027	0.345378	0.265235	0.327196	0.545676	0.314547	0.501561	0.399233	0.338557
23:37:00	0.282623	0.387073	0.557403	0.652038	0.535694	0.566695	0.475958	0.597931	0.528284	0.525375	0.558564	0.513021	0.352702	0.374446	0.150645	0.211909	0.321506	0.274587	0.291131	0.460688	0.30357	0.456737	0.399451	0.299544
23:52:00	0.272026	0.340795	0.568931	0.576583	0.48046	0.566472	0.464928	0.611769	0.503633	0.504177	0.518492	0.641259	0.317055	0.362007	0.228705	0.224155	0.320265	0.286834	0.267087	0.534282	0.279109	0.38961	0.398578	0.264045
00:07:00	0.259268	0.341659	0.600262	0.553909	0.471018	0.512352	0.363934	0.58971	0.47963	0.525375	0.494972	0.629365	0.398908	0.302316	0.216462	0.223328	0.226222	0.298046	0.31601	0.545258	0.255275	0.378677	0.330796	0.227926
00:22:00	0.351609	0.399615	0.578368	0.533242	0.50291	0.479568	0.351177	0.567434	0.482006	0.534348	0.484141	0.685269	0.340053	0.243671	0.240074	0.199662	0.212735	0.393123	0.29343	0.519334	0.266878	0.322046	0.276131	0.253453
00:37:00	0.375828	0.435079	0.526768	0.48202	0.555693	0.521348	0.471854	0.439629	0.456491	0.555081	0.556706	0.651815	0.245343	0.219419	0.161359	0.25986	0.226429	0.415756	0.421906	0.424623	0.267087	0.300835	0.297997	0.320523
00:52:00	0.342523	0.435079	0.527001	0.490793	0.524023	0.532796	0.496505	0.441789	0.374964	0.554616	0.559958	0.632709	0.32845	0.265833	0.148461	0.389196	0.250715	0.427795	0.480551	0.471456	0.314756	0.387645	0.295814	0.239139
01:07:00	0.307058	0.435079	0.527233	0.564465	0.501573	0.469457	0.534994	0.5231	0.319384	0.579762	0.584407	0.578589	0.375282	0.337963	0.204873	0.411622	0.249888	0.403716	0.552681	0.483896	0.456926	0.398578	0.239402	0.214853
01:22:00	0.364582	0.363718	0.57953	0.534357	0.45957	0.458232	0.51315	0.512287	0.365014	0.609003	0.593147	0.513021	0.267714	0.362007	0.206183	0.425522	0.213562	0.29784	0.4932	0.483478	0.351239	0.434871	0.318117	0.214233
01:37:00	0.352257	0.342091	0.63987	0.513913	0.534134	0.437119	0.466872	0.522452	0.388369	0.628807	0.612719	0.513913	0.245134	0.339217	0.216462	0.390436	0.201729	0.287247	0.528429	0.521215	0.33859	0.401416	0.364469	0.2024
01:52:00	0.342091	0.307922	0.599798	0.681478	0.48046	0.447898	0.36415	0.5231	0.330845	0.610861	0.583478	0.513244	0.194957	0.363679	0.170546	0.366977	0.201316	0.250508	0.481178	0.388558	0.32636	0.444712	0.397487	0.331942
02:07:00	0.260996	0.364582	0.581388	0.511683	0.513913	0.565134	0.351609	0.521588	0.30641	0.600495	0.531646	0.664379	0.232276	0.374028	0.18519	0.318612	0.201316	0.238468	0.480551	0.376537	0.253602	0.466797	0.408638	0.424746
02:22:00	0.248239	0.434	0.581388	0.490347	0.471018	0.553686	0.36199	0.499961	0.329981	0.546804	0.529555	0.608252	0.21921	0.337963	0.196778	0.246167	0.224155	0.321092	0.468112	0.364097	0.240954	0.45761	0.400543	0.40356
02:37:00	0.247375	0.422322	0.528626	0.553686	0.492577	0.566026	0.431624	0.383185	0.3196	0.535509	0.527465	0.587362	0.339217	0.325314	0.203564	0.249268	0.250301	0.342898	0.42107	0.468739	0.25402	0.4563	0.408856	0.500084
02:52:00	0.262076	0.435295	0.537135	0.577028	0.458901	0.565803	0.478334	0.371076	0.330413	0.52491	0.53458	0.642151	0.315174	0.264579	0.161359	0.212115	0.296186	0.403923	0.38605	0.470829	0.230395	0.367962	0.39836	0.54013
03:07:00	0.354201	0.318952	0.559029	0.651815	0.44879	0.491462	0.514662	0.340147	0.296245	0.658977	0.505803	0.653376	0.279736	0.21691	0.147588	0.211082	0.319439	0.415549	0.290295	0.470411	0.289249	0.365124	0.272201	0.517085
03:22:00	0.295165	0.306194	0.54634	0.628919	0.458455	0.533019	0.502121	0.349449	0.353769	0.618208	0.504177	0.620815	0.2789	0.206143	0.160923	0.201522	0.308432	0.344965	0.291549	0.482851	0.373819	0.300399	0.236564	0.504632
03:37:00	0.295813	0.308354	0.620066	0.57792	0.557253	0.555024	0.491307	0.405677	0.351609	0.598404	0.513847	0.630703	0.374864	0.205098	0.137528	0.260687	0.226635	0.332925	0.303152	0.412184	0.397445	0.302582	0.317244	0.423661
03:52:00	0.331925	0.387721	0.630665	0.629365	0.587362	0.55547	0.466872	0.533914	0.329334	0.589664	0.607377	0.610259	0.339217	0.206979	0.147807	0.223741	0.224775	0.249474	0.349776	0.411348	0.374028	0.321173	0.348515	0.331271
04:07:00	0.355065	0.387937	0.587109	0.597695	0.57792	0.586916	0.361126	0.485908	0.465792	0.587341	0.59794	0.620146	0.387513	0.314129	0.181697	0.224568	0.213562	0.247201	0.313502	0.517662	0.375073	0.310677	0.405582	0.294326
04:22:00	0.365662	0.328686	0.622621	0.607583	0.534803	0.533242	0.339283	0.472718	0.466008	0.544482	0.579297	0.534357	0.339426	0.359707	0.171201	0.223535	0.202556	0.248234	0.289667	0.48306	0.301062	0.300399	0.373219	0.295359
04:37:00	0.331061	0.305978	0.554384	0.574576	0.545582	0.554578	0.336907	0.372372	0.454979	0.552061	0.568234	0.533688	0.267087	0.34894	0.182134	0.211495	0.226015	0.237021	0.243044	0.411557	0.28904	0.432032	0.363596	0.317371
04:52:00	0.352905	0.353553	0.527697	0.509454	0.458232	0.544021	0.382105	0.485692	0.491955	0.500926	0.619834	0.489009	0.255693	0.253602	0.146497	0.354731	0.272313	0.226015	0.240536	0.378209	0.25193	0.37693	0.340638	0.295773
05:07:00	0.307274	0.41086	0.503713	0.552125	0.437119	0.511014	0.357454	0.499097	0.444597	0.48754	0.563125	0.533242	0.219	0.217746	0.134909	0.389403	0.309673	0.248234	0.267087	0.353329	0.228514	0.36687	0.272638	0.307399
05:22:00	0.237209	0.341875	0.493579	0.572346	0.584909	0.511683	0.357238	0.498449	0.431408	0.477406	0.55299	0.513021	0.194748	0.219	0.160268	0.435908	0.250715	0.342278	0.301898	0.352075	0.300017	0.322046	0.24968	0.306572
05:37:00	0.30857	0.305762	0.542159	0.500458	0.555693	0.522908	0.310744	0.440493	0.397023	0.487772	0.508041	0.502241	0.228305	0.288413	0.136218	0.424901	0.224568	0.310086	0.349567	0.399953	0.299808	0.422409	0.317462	0.297013
05:52:00	0.330197	0.294301	0.576278	0.467228	0.471241	0.500458	0.319398	0.361126	0.329334	0.605435	0.570472	0.59502	0.266878	0.290504	0.125504	0.413895	0.224568	0.321919	0.28904	0.352493	0.263952	0.357684	0.286409	0.28704
06:07:00	0.341227	0.409996	0.586412	0.510122	0.458901	0.458009	0.296907	0.406325	0.291925	0.571865	0.616815	0.597472	0.302316	0.227678	0.170764	0.458953	0.27438	0.274174	0.264997	0.375282	0.226006	0.355282	0.370599	0.475334
06:22:00	0.340147	0.421458	0.60761	0.582457	0.480237	0.468565	0.296043	0.407405	0.293437	0.606681	0.617047	0.566695	0.327823	0.180218	0.183007	0.377776	0.225395	0.225188	0.241372	0.352075	0.3365	0.422409	0.347423	0.474507
06:37:00	0.259916	0.386641	0.586644	0.510122	0.555916	0.489901	0.318534	0.350313	0.293653	0.555313	0.573956	0.553463	0.264997	0.178546	0.149116	0.260067	0.223948	0.214389	0.226842	0.44804	0.31183	0.454335	0.336927	0.519358
RER
	C-RT	KO-RT	C-TN	KO-TN		C-RT	KO-RT	C-TN	KO-TN
	0.861283	0.828368	1.04206	0.901726		1.00725	0.896885	0.998298	0.91935
	0.862585	0.870716	0.988253	0.936717		0.980894	0.850087	0.958372	0.908377
	1.00445	0.904147	0.876189	0.925987		1.04317	0.961707	0.864624	0.933072
	0.929377	0.957845	0.8776	0.996965		0.937584	1.03237	0.912111	1.01142
	0.969776	0.998176	0.894951	1.00171		0.968339	1.05745	0.971764	1.00152
	0.94991	0.943882	0.937419	0.91025		0.954738	0.94576	0.950758	0.851969
ACTIVITY
	C-RT	KO-RT	C-TN	KO-TN		C-RT	KO-RT	C-TN	KO-TN
	628.115	282.712	262.429	270.449		1271.61	1150.36	1304.3	861.298
	796.865	913.962	364.02	652.898		1477.68	1774.32	1298.04	805.787
	601.769	918.692	217.898	317.469		949.477	1811.23	865.894	1223.81
	1111.63	1071.5	462.367	413.857		1702.89	1666.7	901.723	1253.79
	648.904	776.846	659.041	410.163		914.932	1133.68	699.681	951.021
	1004.21	496.519	396.857	397.163		1642.55	874.682	2092.6	836.426
BAT mass
	C	KO	C	KO
	0.1264	0.1707	0.1635	0.1642
	0.107	0.1225	0.1933	0.1611
	0.1543	0.1522	0.1601	0.2156
	0.1327	0.1254	0.2204	0.1951
	0.1166	0.083	0.1507	0.2285
	0.0971	0.1009	0.146	0.1679
	0.087
	0.1041
TD-NMR
	FAT mass					lean mass
	C	KO	C	KO		C	KO	C	KO
	5.011	5.62	6.461	6.435		14.489	15.809	14.382	15.926
	3.47	6.447	3.657	7.552		15.073	14.345	14.924	15.023
	5.17	3.305	5.283	3.168		14.871	13.828	15.094	14.139
	6.429	7.137	5.196	7.387		16.465	16.019	14.759	15.682
	5.053	2.978	5.89	3.855		15.622	16.658	15.198	15.958
	4.623	5.263	5.295	4.547		17.102	16.938	16.109	16.867
	4.225	4.333	6.096	5.121		16.047	16.42	15.804	15.938
		6.487		6.665			14.585		14.21
		4.802		5.935			15.897		15.912
food intake
	C	KO	C	KO
	3.41	3.11	3.01	3.955
	4.01	2.08	2.395	2.52
	3.93	4.53	3.08	2.76
	4.53	4.03	1.42	3.72
	4.78	5.05	3.22	2.69
	5.02	4.44	2.25	3.41

## Sheet: fig3
						males
females						RT		TN
glucose						c	ko	c	ko
RT		TN				8.7	6.7	6.7	5
C	KO	C	KO			6.6	5.8	5.6	5.4
7	5.3	5.4	6.6			8.2	6.9	6.7	6.8
6.9	8.2	9.4	7.5			6.3	8.2	5.4	8.2
4.6	8.9	6.4	5.9			3.8	4.7	6.9	6.6
7.2	5.1	9.3	8.3			6.6	7.3	9	8.5
6.8	8.4	9.8	9.5				6.7	4.9	8.7
7.9	8	6.5	8					6.3	9.3
6.4	7.3	6.5	5.7					8.1	7.3
	7.3		6.5					6.5	7.7
								7.6	6.7
								6.9	8.3
insulin								8.3
C	KO	C	KO
1.24324	0.383446	1.125	0.189189			1.28	1.115	1.62989	1.21089
0.829392	0.440878	0.451014	0.550676			1.62	0.81	1.26955	1.5852
0.9223	0.163851	0.915541	0.540541			1.28	1.454	1.54609	2.57961
0.344595	0.29223	1.26351	0.119932			0.97	1.21	1.86732	1.99022
0.484797	0.381757	0.673986	0.444257			1.3	1.37	1.19972	1.61313
1.33953	0.432432	0.349324	0.604054					1.3338	1.88128
	0.319257		0.253378					2.01257	1.12709
	0.287162		0.307432
glycerol
C	KO	C	KO			C	KO		C	KO
0.4859	0.459	0.4225	0.5318			0.4	0.227		0.36706	0.30776
1.6966	0.403	0.9022	0.6884			0.391	0.282		0.25844	0.22161
0.9865	0.4637	0.8629	0.5461			0.275	0.283		0.29152	0.28528
0.7041	0.424925	0.7071	0.5633			0.255	0.256		0.2348	0.211
0.714715	0.383634	0.72809	0.4195			0.483483	0.301051		0.309	0.24221
0.466967	0.382132					0.523273	0.395646		0.45758	0.22223
						0.460961	0.335586		0.3115	0.25969
nefa
C	KO	C	KO			C	KO		C	KO
3.89583	1.02865	1.19531	1.26302			1.19399	0.98		1.3	0.590164
3.25521	0.869792	0.981771	1.05208			1.14754	0.913		0.97	0.612
2.10109	0.969945	1.23958	0.825521			1.273	0.828		1.91	0.727
1.25956	1.09016	0.890625	0.651042			0.961749	0.70765		0.811693	0.239293
1.3388	0.653005	0.942708	0.9375			0.781421	0.81694		0.800816	0.407206
	1.21585		1.04427			0.986339	0.688525		0.717199	0.277362
							0.811475		1.254	0.634
									0.945	0.675
									0.816	0.806
									0.884	0.795

## Sheet: fig4
adipocyte size
C	P2KOad
275.883	347.799
289.915	328.511
308.994	370.541
301.157	335.059
299.767	321.874
320.968	327.149
number
C	P2KOad
440	1269
1028	1850
1078	1200
981	655
1142	1228
627	532
ucp1+			ki67+			ib4+
C	P2KOad		C	P2KOad		C	P2KOad
0.3185	0.546374		0.143399	0.585207		0.4656	0.81529
0.47185	0.798427		0.026188	0.421326		0.509	0.674066
0.359255	0.7		0.056729	0.375926		0.584	0.654

## Sheet: fig5
														uncropped UCP1 WB
NEFA
min	C			P2KOad
0	0.419916	0.432513	0.390522	0.256149	0.162567	0.353329
15	1.0138	0.886023	0.90222	1.05519	1.30954	1.55249
30	1.15717	0.880624	1.09658	1.28974	1.4841	1.73965
60	1.29874	1.09898	1.04739	1.33953	1.65807	1.64607
EE (kcal/h)
time	C				P2KOad
07:02:00		0.423787	0.228096	0.324478	0.385005	0.276601	0.395354	0.363888
07:17:00		0.354165	0.182099	0.313502	0.362843	0.335037	0.370893	0.364097
07:32:00		0.254857	0.189731	0.32406	0.287368	0.324896	0.311412	0.353747
07:47:00		0.230604	0.177919	0.263325	0.276601	0.26437	0.310157	0.294057
08:02:00		0.206143	0.16736	0.250676	0.301062	0.252975	0.298763	0.245552
08:17:00		0.246597	0.15722	0.24179	0.242417	0.313293	0.275346	0.304197						uncropped beta actin WB
i.p.
08:47:00		0.277019	0.237609	0.358035	0.540349	0.481077	0.211267	0.315592
09:02:00		0.312248	0.249004	0.353437	0.606626	0.493307	0.592933	0.275765
09:17:00		0.275137	0.248586	0.353855	0.594814	0.562093	0.672904	0.368803
09:32:00		0.239281	0.237191	0.330438	0.524356	0.561466	0.741899	0.551953
09:47:00		0.250467	0.234683	0.342042	0.537214	0.57307	0.650324	0.572234
10:02:00		0.261653	0.259144	0.343087	0.549235	0.561257	0.683253	0.536587
10:17:00		0.249422	0.259353	0.366294	0.46592	0.514006	0.682626	0.491635
10:32:00		0.260189	0.21043	0.342669	0.51317	0.595441	0.802425	0.524983
10:47:00		0.262071	0.283606	0.319253	0.512961	0.561675	0.719946	0.536378
11:02:00		0.238654	0.223915	0.318835	0.512961	0.60809	0.650324	0.52561
11:17:00		0.247959	0.221825	0.363159	0.522684	0.537423	0.650951	0.536796
11:32:00		0.235101	0.22078	0.339952	0.52352	0.526446	0.65116	0.583628
11:47:00		0.244823	0.304932	0.374136	0.522684	0.582165	0.627116	0.513797
12:02:00		0.247959	0.207922	0.31549	0.487664	0.58112	0.581747	0.547981
12:17:00		0.258308	0.294582	0.315908	0.534914	0.50094	0.638093	0.513379
12:32:00		0.260817	0.224542	0.33002	0.489754	0.524774	0.604954	0.479404
12:47:00		0.223497	0.198409	0.292701	0.498222	0.476896	0.570561	0.490172
13:02:00		0.248795	0.224751	0.329811	0.488709	0.465711	0.534705	0.445221
13:17:00		0.246287	0.197782	0.316326	0.488291	0.466129	0.490381	0.445012
13:32:00		0.245868	0.212103	0.303887	0.500103	0.487037	0.500312	0.455152
13:47:00		0.245868	0.186596	0.292701	0.464665	0.452644	0.476478	0.431527
14:02:00		0.234892	0.353855	0.328557	0.499476	0.454107	0.455361	0.421177
14:17:00		0.223915	0.24545	0.317163	0.488082	0.454734	0.475642	0.420132
14:32:00		0.234265	0.247541	0.269703	0.522684	0.467592	0.466547	0.409156
14:47:00		0.234892	0.185969	0.292074	0.465293	0.456824	0.420132	0.45348
15:02:00		0.234683	0.24775	0.351137	0.476269	0.517142	0.441249	0.458078
15:17:00		0.22496	0.198827	0.32793	0.454943	0.472399	0.454734	0.398597
15:32:00		0.235937	0.212103	0.293955	0.441458	0.473654	0.442921	0.421595
15:47:00		0.236146	0.353228	0.340161	0.419714	0.426821	0.407901	0.363786
16:02:00		0.248377	0.259353	0.329602	0.408528	0.427866	0.477523	0.362532
16:17:00		0.236146	0.223497	0.328348	0.490172	0.428493	0.406856	0.445639
16:32:00		0.212312	0.210221	0.306395	0.432363	0.355736	0.432154	0.375808
16:47:00		0.222661	0.187014	0.378107	0.443548	0.392637	0.453898	0.398179
17:02:00		0.223497	0.200081	0.317163	0.431527	0.369012	0.465293	0.388666
17:17:00		0.223288	0.186805	0.295	0.45557	0.345804	0.406438	0.291656
17:32:00		0.221616	0.17562	0.292701	0.397552	0.384169	0.409365	0.342251
17:47:00		0.222243	0.162344	0.31779	0.398597	0.345177	0.498431	0.423686
18:02:00		0.210221	0.248795	0.247123	0.419923	0.359707	0.4885	0.388248
18:17:00		0.221198	0.200081	0.354482	0.397134	0.382288	0.418042	0.364204
18:32:00		0.222452	0.16318	0.35281	0.397761	0.407167	0.407483	0.345595
18:47:00		0.221825	0.211058	0.330856	0.397343	0.397027	0.373718	0.334619
19:02:00		0.293955	0.223288	0.305768	0.398806	0.395772	0.40602	0.345177
RER
time	C				P2KOad
07:02:00	0.908822	0.983333	0.914422		0.892741	0.947727	0.86953	0.938792
07:17:00	0.975	1.10357	0.935999		0.925861	0.888888	0.872499	0.941379
07:32:00	1.00875	0.975	0.908653		0.919564	0.920191	0.905999	0.969642
07:47:00	1.03333	0.996429	0.935714		0.947727	0.953571	0.887999	1.02391
08:02:00	1.05938	1.05577	0.933749		0.937499	0.975	0.903124	1.07369
08:17:00	1.09342	1.04	1.00263		1.01447	0.932999	0.927272	0.984375
i.p.
08:47:00	0.954545	0.923683	0.866378		0.744998	0.751873	0.895587	0.966
09:02:00	0.917999	0.903749	0.809481		0.704409	0.753656	0.691497	0.93409
09:17:00	0.923863	0.896249	0.814653		0.704997	0.727657	0.672366	0.847498
09:32:00	0.955263	0.915789	0.827776		0.712497	0.72287	0.661902	0.741845
09:47:00	0.929999	0.86842	0.819641		0.719997	0.72031	0.679088	0.71406
10:02:00	0.907142	0.864284	0.833034		0.72065	0.721274	0.663359	0.714997
10:17:00	0.911249	0.867856	0.817498		0.723074	0.725579	0.65948	0.739022
10:32:00	0.882142	0.87794	0.827677		0.718602	0.709497	0.670585	0.717611
10:47:00	0.914285	0.860868	0.842306		0.716858	0.724466	0.671309	0.713331
11:02:00	0.94342	0.899999	0.836537		0.716858	0.714703	0.679088	0.722725
11:17:00	0.884999	0.858332	0.779998		0.698861	0.721664	0.683179	0.716664
11:32:00	0.876314	0.837498	0.792855		0.705679	0.729543	0.684543	0.710202
11:47:00	0.828748	0.812998	0.766933		0.698861	0.699487	0.682073	0.723835
12:02:00	0.884999	0.824998	0.790383		0.704266	0.691834	0.696426	0.710867
12:17:00	0.849998	0.840623	0.796152		0.701664	0.716069	0.676386	0.720346
12:32:00	0.892856	0.912499	0.82222		0.722558	0.715907	0.692644	0.736873
12:47:00	0.891665	0.885936	0.812498		0.692854	0.714372	0.70156	0.726217
13:02:00	0.899999	0.916666	0.819443		0.713412	0.721151	0.699997	0.754052
13:17:00	0.854998	0.871874	0.801921		0.709754	0.724997	0.728046	0.752025
13:32:00	0.847498	0.913234	0.797998		0.708926	0.698778	0.710712	0.734208
13:47:00	0.847498	0.899999	0.812498		0.711536	0.710524	0.710622	0.737498
14:02:00	0.872367	0.814653	0.802776		0.703569	0.72434	0.736182	0.754283
14:17:00	0.899999	0.839998	0.81346		0.707924	0.730261	0.703122	0.743569
14:32:00	0.860525	0.877499	0.835226		0.698861	0.738459	0.728844	0.754409
14:47:00	0.872367	0.884999	0.803123		0.717305	0.749998	0.743569	0.718419
15:02:00	0.86842	0.881249	0.781032		0.708747	0.751742	0.715538	0.76184
15:17:00	0.920832	0.895311	0.794442		0.732234	0.78269	0.730261	0.770452
15:32:00	0.892104	0.913234	0.831248		0.717565	0.794229	0.731754	0.758569
15:47:00	0.896051	0.806895	0.795534		0.739283	0.812141	0.741174	0.787498
16:02:00	0.892499	0.867856	0.816665		0.747792	0.822855	0.719997	0.772498
16:17:00	0.896051	0.891665	0.799998		0.726217	0.829284	0.730145	0.758106
16:32:00	0.917646	0.873528	0.833998		0.745831	0.837929	0.743748	0.786288
16:47:00	0.874999	0.909999	0.812901		0.737835	0.839061	0.722366	0.765907
17:02:00	0.891665	0.923437	0.81346		0.737498	0.849998	0.717305	0.794529
17:17:00	0.887499	0.904999	0.846873		0.738155	0.867856	0.725733	0.796873
17:32:00	0.854165	0.937499	0.812498		0.759089	0.883063	0.756615	0.82232
17:47:00	0.866665	0.917307	0.822114		0.770452	0.85982	0.69464	0.779998
18:02:00	0.873528	0.899999	0.869999		0.741426	0.887068	0.711583	0.789842
18:17:00	0.845832	0.923437	0.822412		0.754543	0.861289	0.72214	0.792498
18:32:00	0.870832	0.940384	0.801722		0.761361	0.863635	0.736762	0.865177
18:47:00	0.858332	0.891175	0.833332		0.756816	0.88828	0.762095	0.883332
19:02:00	0.831248	0.887499	0.824998		0.772725	0.874217	0.721321	0.85982
		activity-mean
		C	C+CL	KO	KO+CL
		404.385	158.118	270.462	173.529
		203.154	239.529	173.462	391.588
		280.077	274.529	510.615	632.529

## Sheet: fig6
energy expenditure												gene expression in BAT
												egln1		epas1		vegfa		adbr3		ucp1
time	C					P2KOad						C	KO	C	KO	C	KO	C	KO	C	KO
07:07	0.244785	0.271031	0.27957	0.24413		0.339293	0.36423	0.472104	0.327697	0.42878		2.00649	0.2203	0.627892	1.77105	0.498223	1.28205	0.930369	1.50913	0.735995	1.25241
07:22	0.220066	0.306472	0.293785	0.304725		0.293349	0.316757	0.472759	0.256161	0.451315		2.10255	0.0964236	0.664562	0.570453	0.426613	0.684469	0.822285	1.24617	0.253748	1.15215
07:37	0.207161	0.330754	0.292257	0.340603		0.292694	0.329444	0.540802	0.352198	0.416093		2.83653	0.0901861	1.22922	0.59926	0.80825	0.981358	0.550202	0.928349	1.22127	0.696748
07:52	0.319377	0.224869	0.37648	0.30407		0.341039	0.412794	0.494421	0.292912	0.392029		2.78949	0.0881893	1.01664	0.665675	0.638724	0.931887	0.923302	1.14188	1.64883	1.01947
08:07	0.342567	0.223996	0.327697	0.233626		0.29313	0.435547	0.379561	0.269285	0.289201		3.02742	0.294834	1.13485	1.74649	0.914029	2.00077	0.650706	1.36039	0.718133	1.10909
08:22	0.330972	0.221812	0.255725	0.220939		0.29182	0.468586	0.368402	0.232316	0.278042
08:37	0.246531	0.211527	0.254852	0.270595		0.281317	0.351543	0.311081	0.220503	0.277169
08:52	0.219193	0.308437	0.280007	0.244785		0.25769	0.314356	0.320056	0.221812	0.296211
09:07	0.218974	0.283718	0.254633	0.221376		0.375825	0.303634	0.459854	0.307127	0.02013399*
09:22	0.196657	0.246968	0.30407	0.198404		0.341476	0.29051	0.483263	0.352853	0.215918
09:37	0.221158	0.210872	0.29182	0.208034		0.318504	0.408427	0.366656	0.325951	0.24151		insulin plasma
09:52	0.197094	0.200805	0.253978	0.207597		0.270813	0.3848	0.389628	0.253978	0.287017		fasted			fed
10:07	0.196657	0.282408	0.253542	0.206943		0.306035	0.36161	0.469921	0.231443	0.01991568*		C	KO		C	KO
10:22	0.186154	0.27125	0.242165	0.314574		0.28219	0.351979	0.471886	0.256161	0.205851		0.261824	1.01858		0.89527	1.16
10:37	0.185062	0.212619	0.256598	0.25376		0.28088	0.350233	0.35506	0.229696	0.216355		1.59291	1.52365		2.86318	1.64
10:52	0.186154	0.199059	0.326169	0.242165		0.259218	0.292039	0.320711	0.218756	0.284616		1.27196	1.83277		3.52196	6.36
11:07	0.196876	0.225742	0.282408	0.194256		0.319814	0.30538	0.10654	0.208252	0.204104		3.26014	0.552365		6.52872	0.570946
11:22	0.246094	0.211091	0.267757	0.278479		0.379754	0.313264	0.162769	0.194037	0.264919		0.777027			1.61318
11:37	0.307782	0.187027	0.292475	0.26732		0.366849	0.360518	0.010067*	0.255288	0.262954
11:52	0.242165	0.295313	0.266665	0.231443		0.307127	0.313701	0.276514	0.302761	0.260771
12:07	0.222031	0.285246	0.325951	0.183097		0.343659	0.313046	0.325078	0.303634	0.311299		nefa plasma			glucose plasma
12:22	0.220284	0.258126	0.255943	0.219629		0.292912	0.278697	0.325078	0.220066	0.36862
12:37	0.261619	0.199495	0.255943	0.195566		0.270158	0.27826	0.010067*	0.184844	0.297521		C	KO		C	KO
12:52	0.281972	0.236682	0.24413	0.184844		0.269285	0.292694	0.25376	0.281317	0.285489		1.16	0.75		6.8	6.7
13:07	0.248496	0.191611	0.251577	0.222686		0.329007	0.301014	0.261207	0.24544	0.227077		0.92	0.8		8.7	8.7
13:22	0.209126	0.235373	0.240637	0.207379		0.317412	0.266447	0.319838	0.207816	0.239108		1.17	0.73		8.6	7.5
13:37	0.184625	0.236246	0.26863	0.243911		0.305817	0.37386	0.01991568*	0.182879	0.236707		0.91	0.85		8.3	8.3
13:52	0.173685	0.189428	0.292039	0.208471		0.258345	0.316321	0.310644	0.195566	0.238017		0.9	0.87		7.1	8.9
14:07	0.18397	0.295968	0.252668	0.182879		0.24544	0.304507	0.287236	0.196657	0.311081
14:22	0.248278	0.26994	0.230133	0.171939		0.365758	0.282845	0.434917	0.173249	0.273676
14:37	0.207379	0.197749	0.230351	0.173249		0.378008	0.304507	0.309553	0.171502	0.309553
14:52	0.197312	0.237774	0.239763	0.257035		0.295313	0.292475	0.353969	0.170847	0.298831		insulin plasma
15:07	0.220503	0.200587	0.336891	0.232316		0.270813	0.351979	0.331433	0.185499	0.262299
15:22	0.209126	0.198622	0.25507	0.173249		0.27125	0.281098	0.341719	0.185499	0.239982		C	KO		C	KO
15:37	0.207161	0.223122	0.253978	0.171502		0.269721	0.281535	0.296429	0.208252	0.288327		0.261824	1.01858		0.89527	1.16
15:52	0.195129	0.187464	0.327479	0.170847		0.27125	0.329226	0.318747	0.292039	0.312391		1.59291	1.52365		2.86318	1.64
16:07	0.184844	0.259654	0.397705	0.171502		0.378445	0.317849	0.321148	0.304289	0.416093		1.27196	1.83277		3.52196	6.36
16:22	0.208252	0.223996	0.386765	0.170847		0.306254	0.342131	0.343465	0.218974	0.393776		3.26014	0.552365		6.52872	0.570946
16:37	0.278915	0.211309	0.373642	0.306035		0.281535	0.317194	0.458107	0.184189	0.242601		0.777027			1.61318
16:52	0.245003	0.198185	0.269067	0.295095		0.319814	0.306035	0.495949	0.161872	0.232753
17:07	0.243911	0.248714	0.25638	0.281753		0.283282	0.295313	0.402096	0.208689	0.232098
17:22	0.306254	0.221158	0.340384	0.210654		0.294658	0.306254	0.391374	0.314356	0.28088
17:37	0.304507	0.185717	0.31763	0.19753		0.319814	0.459174	0.321366	0.255507	0.244785
17:52	0.241292	0.187464	0.292257	0.246094		0.318504	0.353944	0.426815	0.255943	0.254852
18:07	0.230788	0.209562	0.280443	0.316539		0.365758	0.352634	0.355497	0.232098	0.257035
18:22	0.234063	0.197312	0.327261	0.233408		0.344096	0.42417	0.35506	0.255725	0.408646
18:37	0.232534	0.222904	0.397924	0.24544		0.331845	0.364448	0.320275	0.254633	0.39836
18:52	0.30538	0.208034	0.361828	0.223559		0.364011	0.352198	0.44935	0.304507	0.385455
19:07	0.29182	0.246968	0.45328	0.306472		0.389167	0.363575	0.472322	0.385237	0.386547
19:22	0.314574	0.271031	0.465312	0.353726		0.411265	0.432491	0.495513	0.407554	0.476907
19:37	0.350888	0.387202	0.420241	0.293349		0.424389	0.422642	0.472104	0.443649	0.479527
19:52	0.305162	0.306254	0.432928	0.269285		0.469241	0.459174	0.543858	0.328571	0.445178
20:07	0.303197	0.354599	0.455463	0.294003		0.5049	0.469896	0.507326	0.302761	0.409955
20:22	0.278042	0.376698	0.47778	0.353071		0.4559	0.561566	0.531826	0.340166	0.489157
20:37	0.36161	0.364448	0.455245	0.328789		0.481273	0.514967	0.530298	0.277824	0.467931
20:52	0.281317	0.269721	0.408209	0.280662		0.422861	0.398142	0.508418	0.337764	0.489812
21:07	0.292475	0.2835	0.408864	0.247623		0.436202	0.422424	0.610155	0.292694	0.420677
21:22	0.245221	0.26994	0.397705	0.258563		0.390258	0.539904	0.599869	0.364448	0.385892
21:37	0.30669	0.37779	0.37386	0.328571		0.412794	0.537721	0.631817	0.409955	0.526344
21:52	0.305817	0.378445	0.479527	0.278915		0.37648	0.397705	0.483699	0.38611	0.514531
22:07	0.294003	0.270813	0.502499	0.254852		0.495051	0.385673	0.576242	0.397487	0.514312
22:22	0.266228	0.247404	0.409301	0.222467		0.504682	0.422642	0.574496	0.410392	0.373642
22:37	0.268412	0.379318	0.385237	0.304944		0.469678	0.505119	0.609718	0.411047	0.327916
22:52	0.242601	0.378008	0.36161	0.281753		0.481055	0.421114	0.585436	0.292475	0.37386
23:07	0.242165	0.318285	0.375606	0.295095		0.373423	0.398797	0.573841	0.26863	0.360737
23:22	0.351324	0.270813	0.372987	0.244785		0.422861	0.386983	0.551524	0.342349	0.37255
23:37	0.387638	0.221594	0.361173	0.293785		0.42417	0.375825	0.517175	0.353508	0.433146
23:52	0.37517	0.271905	0.352634	0.327697		0.400107	0.351543	0.379342	0.269285	0.480618
00:07	0.374952	0.222031	0.351324	0.281535		0.448016	0.352416	0.44935	0.256598	0.455463
00:22	0.278479	0.221376	0.327916	0.279788		0.470115	0.376043	0.460727	0.328352	0.394649
00:37	0.328571	0.30669	0.362483	0.281317		0.448016	0.470551	0.493984	0.341694	0.327261
00:52	0.328134	0.295095	0.361391	0.246094		0.388293	0.514749	0.4126	0.330317	0.326606
01:07	0.327479	0.246968	0.326169	0.315229		0.318504	0.526562	0.470576	0.30538	0.444086
01:22	0.315884	0.282627	0.325733	0.243911		0.363575	0.466403	0.470576	0.25769	0.418494
01:37	0.316976	0.355254	0.326824	0.232534		0.340603	0.362046	0.378251	0.246531	0.338201
01:52	0.233189	0.259218	0.350888	0.269503		0.364011	0.386547	0.392029	0.271468	0.348923
02:07	0.241946	0.222467	0.372332	0.222686		0.327261	0.385673	0.333835	0.352853	0.393557
02:22	0.243693	0.246749	0.338638	0.256598		0.421987	0.339074	0.34412	0.412794	0.348486
02:37	0.218319	0.295313	0.327043	0.339948		0.39836	0.350888	0.483917	0.388293	0.394212
02:52	0.217446	0.26994	0.385237	0.281535		0.35067	0.412139	0.505361	0.26994	0.44234
03:07	0.217883	0.224432	0.420459	0.230788		0.478653	0.397924	0.377814	0.255288	0.488065
03:22	0.280225	0.224432	0.398797	0.220939		0.480837	0.342131	0.357462	0.280225	0.395304
03:37	0.241946	0.259	0.39574	0.244566		0.457646	0.411047	0.332525	0.363793	0.382617
03:52	0.230351	0.271031	0.397705	0.221376		0.361828	0.362701	0.472759	0.400325	0.371022
04:07	0.255725	0.236246	0.395959	0.267757		0.351979	0.350888	0.446512	0.376261	0.393557
04:22	0.281535	0.224214	0.326606	0.209344		0.316976	0.351761	0.424413	0.329444	0.383709
04:37	0.233189	0.344096	0.315011	0.218538		0.30669	0.538158	0.366656	0.245876	0.326824
04:52	0.230788	0.364885	0.01991568*	0.231443		0.363138	0.458083	0.402751	0.292257	0.325296
05:07	0.220721	0.257908	0.02954605*	0.243256		0.317194	0.433801	0.345212	0.316321	0.441466
05:22	0.218101	0.245221	0.02976436*	0.25376		0.36292	0.362265	0.344775	0.25638	0.499442
05:37	0.246313	0.306254	0.285926	0.268412		0.374515	0.469678	0.472541	0.340603	0.429653
05:52	0.270376	0.235373	0.156632	0.241728		0.362701	0.481928	0.379997	0.255943	0.416748
06:07	0.258563	0.269503	0.22926	0.219629		0.363356	0.49134	0.415001	0.316976	0.348486
06:22	0.29444	0.306472	0.227295	0.290947		0.457428	0.3848	0.425723	0.339729	0.372113
06:37	0.269067	0.331845	0.34674	0.313264		0.456555	0.397487	0.366437	0.351979	0.311954
06:52	0.243693	0.27256	0.288327	0.313046		0.35067	0.327479	0.346303	0.24413	0.300359
activity
C	KO	C	KO
441.875	385.271	820.604	723.812
426.396	609.229	774.896	1293.17
446.083	436.271	675.583	686.708
493.208	259.458	793.417	704.958
214.667	204.167	697.354	527.125

## Sheet: fig7
Ucp1 expression data						WB UCP1
C	C+PHDi	KO	KO+PHDi			ucropped blot												CHIP-PCR
1.06398	1.13492	1.23625	1.21981															band quantification
																		site G repeats						site B repeats					site C
1.11094	1.12521	1.22929	1.21699															ns	HIF2a		fold recruitment			ns	HIF2a		fold recruitment		ns	HIF2a	fold-no recruitment
1.11423	1.12488	1.21892	1.21798														1	3593.2	14111.4		3.93			1614.89	7202.76		4.46		2174.3	1927.6	0.89
																	2	1841.31	7470.4		4.06			3424.33	6490.4		1.9		14986.8	17723.3	1.18
1.1238	1.14202		1.15473														3	7862.2	25305.8		3.22			2829.67	4365.86		1.54		639.042	973.062	1.05
UCP1 human adipocytes
V	PHDi
0.50207	1.57557
0.552174	1.08385
1	1.60559
0.795	3.705
1	3.74
0.8425	2.13
0.29813	3.70076
0.842259	2.12735
0.795037	3.73612
1	1.92273
0.553962	2.04335

## Sheet: Supplfig1
BAT HX genes
C	KO	C	KO	C	KO	C	KO	C	KO	C	KO
0.627397	0.200797	0.27314	0.074518	0.078863	0.866885	0.561559	0.842499	0.531008	0.980858	0.423067	1.2936
0.44539	0.325899	0.057271	0.114179	0.392091	1.10655	0.804193	0.868241	0.365035	1.24864	0.380609	1.04934
0.512524	0.202547	0.001765	0.172473	0.291077	1.09276	0.730759	0.784321	0.223986	1.35815	0.218966	0.878561
0.854398	0.341524	0.10523	0.04184	0.139216	0.188469	0.877827	0.984413	0.932787	1.54631	1.00274	1.18344
1.2015	0.296665	0.09101	0.036598	0.035349	0.355792	0.500512	0.863	0.767137	1.19893	0.880799	0.845214
1.95993	0.192025	0.226929	0.290234	0.00127	0.222891	0.65618	0.926679	0.774417	0.696907	0.563252	0.811934
2.55153	0.0786013							0.879019	0.838393	0.925934	0.936783
males, females PHD2 in BAT
C RT	KO RT	C TN	KO TN	C RT	KO RT	C TN	KO TN
0.6282	0.044329	0.683395	0.192497	2.21143	0.0995118	1.88482	0.279595
1.02823	0.084216	0.626081	0.261683	2.92752	0.25562	1.50116	0.079989
0.789007	0.085673	0.739662	0.142383	1.59903	0.270135	0.749778	0.0894681
1.0601	0.034374	0.68427	0.273455	2.47953	0.379634	1.80297	0.0519158
		0.9823	0.28502	5.20839	0.0846126	2.21569	0.0673175
		1.68393	0.120814	2.92129	0.0630029	4.04361	0.347401
		2.00767	0.061437		0.125787		0.431667
							0.300291
							0.498245
males, femals, ADRB3 BAT
C RT	KO RT	C TN	KO TN		C RT	KO RT	C TN	KO TN
1.49013	1.45829	0.679534	1.26265		0.653727	1.11432	0.426966	1.88482
1.6707	1.29037	2.5317	4.64126		0.6118	4.01236	0.416691	1.50116
1.15578	1.62318	1.88234	2.89392		0.908779	2.4126	0.528967	1.80297
1.67223	1.18861	1.16168	4.27161		0.579685	1.83443	0.310701	2.21569
		0.175982	2.28683		1.06532		1.34464	4.04361
		0.668813	1.2141
		0.099368	1.45717
males, females UCP1 BAT
C RT	KO RT	C TN	KO TN		C RT	KO RT	C TN	KO TN
0.71902	0.221978	0.031254	0.125193		0.635429	0.648217	0.376443	0.247006
0.63868	0.4	0.082193	0.15772		0.731666	0.714568	0.645275	0.417676
0.262851	0.734809	0.013597	0.220502		0.434221	0.867113	0.944898	0.435344
0.41519	0.22399	0.039011	0.29521		2.65364	0.62135	0.628726	0.528688
		0.01583	0.118565		2.823	1.89793	0.0233809	0.0633514
		0.025154	0.115386		1.98745	2.73965	0.202873	0.248758
			0.196216			2.44981		0.0858516
males, females WATadrb3
C RT	KO RT	C TN	KO TN		C RT	KO RT	C TN	KO TN
1.2811	0.927505	0.404314	1.11546		0.764942	0.965228	0.325643	0.572746
1.28549	0.981084	0.564781	1.47061		0.940621	0.911107	0.401293	0.634933
0.899306	1.32442	1.00429	1.28658		0.908122	1.12364	0.455673	0.449501
0.615732	0.615515	0.228405	1.34095		0.864023	0.967485	0.475123	0.575965
	2.20853	1.00571	1.37509				0.470983	0.865038
	1.9962						0.537208	0.790954
								0.802062
								0.817938
males, females WAT ucp1
C RT	KO RT	C TN	KO TN		C RT	KO RT	C TN	KO TN
0.35961	0.794053	0.039524	0.755251		0.816635	0.41009	0.009626	0.09612
0.456525	0.37515	0.0509502	0.231956		0.327343	0.218444	0.05449	0.116954
0.62616	0.97913	0.051888	0.481337		0.286956	0.708378	0.015291	0.344786
0.158558	0.996147	0.031565	0.183794				0.054302	0.359523
		0.01735	0.286581				0.016862	0.19266
							0.009598	0.124478
							0.006608	0.020193
								0.206

## Sheet: Supplfig2
PROTEIN			UCP1/BAT depot			UCP1/actin
C	KO		C	KO		C	KO
5.5	5.6		0.843636	3.60625		0.08	0.39
4.84	4.8		0.724793	5.25475		0.05	0.23
5.6	4.8		1.03946	5.02917		0.08	0.37
5	4.6		1.24974	3.59022		0.07	0.27
4.22	4.8		0.902607	4.58018		0.06	0.12
5.2	4		0.641154	2.86167		0.06	0.33
4.237			0.651964			0.13
4.656			0.6472			0.08

## Sheet: Supplfig3
liver mass
C	P2KOad			food intake
1.5632	1.4893
1.1563	2.083			C	P2KOad
1.604	1.3144			1.1	1.05
1.8702	1.5635			1.65	0.52
1.908	1.6153			1.52	1.6
				1.03	1.98
				1.29
BW gain (8w)
C	P2KOad
7.4	4.8
12.8	14.8
14.4	15.9
13	9.7
16.4	12.7

[truncated: 3 more sheets: Supplfig4, Supplfig5, Supplfig6]
